# Supplementary material for: Application of Spatial Offset Raman Spectroscopy (SORS) and Machine Learning for Sugar Syrup Adulteration Detection in UK Honey
Source: Foods. 2024 Jul 31;13(15):2425. doi: 10.3390/foods13152425 (PMC11312281; doi:10.3390/foods13152425)
Supplement: Supplementary file 1 [file foods-13-02425-s001.zip]

Archive with 1 entries (1 files):
- foods-3110388-supplementary.pdf
